# Supplementary material for: Screening of Diabetic Retinopathy Using Teleophthalmology to Complement Human Resources for Eye Health: A Systematic Review and Meta-Analysis
Source: Clin Pract. 2022 Jun 29;12(4):457–67. doi: 10.3390/clinpract12040050 (PMC9326517; doi:10.3390/clinpract12040050)
Supplement: Supplementary file 1 [file clinpract-12-00050-s001.zip]

Archive with 1 entries (1 files):
- clinpract-1737908-supplementary.pdf
